# Supplementary material for: Identification of type III secretion substrates of Chlamydia trachomatis using Yersinia enterocolitica as a heterologous system
Source: BMC Microbiol. 2014 Feb 17;14:40. doi: 10.1186/1471-2180-14-40 (PMC3931295; doi:10.1186/1471-2180-14-40)
Supplement: Additional file 3: Table S3 — Summary of results obtained in analyses of T3S signals in proteins of Chlamydia trachomatis and comparison to in silico prediction methods. [file 1471-2180-14-40-S3.xlsx]

## Sheet: Sheet1
	Table S3. Summary of results obtained in analyses of T3S signals in proteins of Chlamydia trachomatis and comparison to in silico prediction methods
	C. trachomatis protein name		T3S assays CTxxx20-TEM-1 proteins					T3S assays CTxxxFL-HA proteins					Prediction of T3S signals
			ΔHOPEMT				ΔHOPEMT ΔYscU	ΔHOPEMT				ΔHOPEMT ΔYscU	Effective T3Sa	SIEVEb	Modlabc	T3_MMd
	strain D/UW3	strain L2/434	% secretion			Result	Result	% secretion			Result	Result
			average	SEM	N			average	SEM	N
	CT016	CTL0271	24.0498	10.3347	4	S	NS	ND	ND	ND	NS (?)	NT	NS	NS	NS	NS
	CT017	CTL0272	1.3	0.5	4	NS	NT	ND	ND	ND	NT	NT	NS	NS	NS	NS
	CT031	CTL0286	2.80035	1.0388	6	NS	NT	ND	ND	ND	NT	NT	NS	NS	NS	NS
	CT051	CTL0307	0.477991	0.210387	4	NS	NT	ND	ND	ND	NT	NT	NS	NS	NS	S
	CT053	CTL0309	5.59061	1.59065	9	S	NS	6.04	2.33	4	S	NS	NS	NS	NS	S
	CT066	CTL0322	0.624981	0.603885	4	NS	NT	ND	ND	ND	NT	NT	NS	NS	NS	S
	CT080	CTL0336	0.974418	0.4829	4	NS	NT	ND	ND	ND	NT	NT	NS	S	NS	NS
	CT082	CTL0338	11.2588	3.1384	5	S	NS	32.93	12.59	5	S	NS	S	S	S	S
	CT105	CTL0360	40.1817	10.204	5	S	NS	8.52	2.77	6	S	NS	S	S	S	S
	CT142	CTL0397	9.63764	2.38054	6	S	NS	2.34	1	4	S	NS	NS	S	NS	S
	CT143	CTL0398	5.43505	2.70379	6	S	NS	13.16	2.21	5	S	NS	NS	NS	S	S
	CT144	CTL0399	11.8028	2.96902	5	S	NS	5.01	0.94	4	S	NS	S	NS	NS	S
	CT153	CTL0408	17.9086	6.27341	4	S	NS	0.86	0.27	6	NS	NT	NS	NS	NS	NS
	CT161	CTL0417	6.89785	1.84244	4	S	NS	8.99	1.8	4	S	NS	NS	NS	NS	NS
	CT172	CTL0425	9.63715	3.18443	7	S	NS	0.57	0.13	5	NS	NT	NS	NS	NS	NS
	CT203	CTL0455	10.58	3.6488	5	S	NS	0.54	0.12	5	NS	NT	NS	NS	NS	NS
	CT273	CTL0525	28.1263	11.2085	4	S	NS	0.24	0.06	2	NS (?)	NT	S	NS	NS	S
	CT277	CTL0529	1.4	0.9	4	NS	NT	ND	ND	ND	NT	NT	NS	NS	NS	NS
	CT289	CTL0541	39.013	12.6423	4	S	NS	0.38	0.13	3	NS (?)	NT	NS	NS	NS	NS
	CT309	CTL0561	6.19457	1.90228	5	S	NT	0.36	0.24	3	NS (?)	NT	S	S	NS	NS
	CT330	CTL0584	3.9327	1.92664	6	NS	NT	ND	ND	ND	NT	NT	NS	NS	NS	NS
	CT338	CTL0592	36.8217	9.77592	5	S	NS	2.19	0.68	5	S	NS	NS	NS	NS	NS
	CT386	CTL0642	33.3935	9.01285	4	S	NS	0.53	0.14	7	NS	NT	NS	NS	NS	NS
	CT425	CTL0684	31.5469	9.60623	4	S	NS	0.32	0.13	7	NS	NT	NS	NS	NS	NS
	CT429	CTL0688	28.7099	7.80205	4	S	NS	2.16	0.43	6	S	NS	NS	NS	NS	NS
	CT504	CTL0766	20.6565	6.48396	4	S	NS	0.98	0.25	7	NS	NT	NS	NS	NS	NS
	CT538	CTL0800	2.39933	0.97162	4	NS	NT	ND	ND	ND	NT	NT	NS	NS	NS	S
	CT568	CTL0831	0.728067	0.38418	4	NS	NT	ND	ND	ND	NT	NT	NS	NS	NS	NS
	CT577	CTL0840	0.559983	0.559983	4	NS	NT	ND	ND	ND	NT	NT	S	NS	NS	S
	CT583	CTL0846	8.88842	1.69743	5	S	NS	14.39	3.11	8	S	NS (?)	NS	S	NS	S
	CT584	CTL0847	2.42873	1.2852	5	NS	NT	ND	ND	ND	NT	NT	NS	NS	NS	NS
	CT590	CTL0853	1.4762	1.40335	4	NS (?)	NT	ND	ND	ND	NT	NT	NS	NS	NS	NS
	CT631	CTL0895	26.1084	4.03781	4	S	NS	ND	ND	ND	NS (?)	NT	NS	NS	NS	S
	CT635	CTL0003	0	0	4	NS	NT	ND	ND	ND	NT	NT	NS	NS	NS	S
	CT656	CTL0025	28.5662	7.46081	4	S	NS	26.9	10.31	5	S	NT	S	NS	S	S
	CT694	CTL0063	55.8487	4.73948	18	S	NS	20.81	2.72	10	S	NS	S	S	S	S
	CT696	CTL0065	10.195	2.82713	6	S	NS	ND	ND	ND	NS (?)	NT	NS	S	NS	NS
	CT702	CTL0071	0.903022	0.441187	4	NS	NT	ND	ND	ND	NT	NT	NS	NS	NS	NS
	CT768	CTL0137	0	0	4	NS	NT	ND	ND	ND	NT	NT	NS	NS	NS	S
	CT779	CTL0148	31.2481	5.54638	4	S	NS	1.07	0.37	6	NS	NT	NS	NS	NS	S
	CT814	CTL0185	0.021733	0.021733	4	NS	NT	ND	ND	ND	NT	NT	NS	NS	NS	NS
	CT837	CTL0209	2.53994	1.59152	4	NS	NT	ND	ND	ND	NT	NT	NS	NS	NS	NS
	CT845	CTL0217	1.5357	0.754084	4	NS (?)	NT	ND	ND	ND	NT	NT	NS	NS	NS	NS
	CT849	CTL0221	20.3132	5.04495	4	S	NS	9.71	2.46	5	S	NS	S	S	NS	S
	CT863	CTL0238	1.37337	0.942814	4	NS (?)	NT	ND	ND	ND	NT	NT	S	S	S	S
	RplJ		1.54203	0.577657	17	NS	NS	0.13	0.04	13	NS	NS	NS	NS	NS	NS
	S, Secreted; NS, Not Secreted; NT, Not Tested; ND, Not Determined; (?), Unclear Result
	aUsing animal set and sensitive settings (cutoff 0.95). Arnold R et al, PLoS Pathogens, 2009, 5:e1000376 (www.effectors.org)
	bUsing information from Table 3 in Samudrala et al, PLoS Pathogens, 2009, 5:e1000375
	cUsing Neural Network to predict T3S signal (threshold 0.4). Loewer M & Schneider G, 2009, PLoS ONE, 2009, 4:e5917 (gecco.org.chemie.uni-frankfurt.de/T3SS_prediction/T3SS_prediction.html)
	dUsing predifined settings. Wang et al, PLoS ONE, 2013, 8>e58173 (biocomputer.bio.cuhk.edu.hk/T3DB/T3_MM.php)
